# Supplementary material for: Morphological and Functional Alterations Induced by Two Ecologically Relevant Concentrations of Lead on Danio rerio Gills
Source: Int J Mol Sci. 2022 Aug 15;23(16):9165. doi: 10.3390/ijms23169165 (PMC9409012; doi:10.3390/ijms23169165)
Supplement: Supplementary file 1 [file ijms-23-09165-s001.zip]

Archive with 1 entries (1 files):
- ijms-1853815-supplementary.pdf
